# Supplementary material for: The predictive value of the triglyceride glucose index combined with cystatin C for the prognosis of patients with acute coronary syndrome
Source: Front Endocrinol (Lausanne). 2024 Aug 14;15:1423227. doi: 10.3389/fendo.2024.1423227 (PMC11385367; doi:10.3389/fendo.2024.1423227)
Supplement: Supplementary file 1 [file Table1.xlsx]

## Sheet: +
number	ID	Gender	Age	PCI time	review time	time	location	vessel disease	vessel disease	Hypertension	Diabetes mellitus	Renal dysfunction	EF%	Urea	Cr	UA	CYS-C	eGFR	TC	TG	HDL-C	LDL-C	GLU	HbA1c	BNP	TG2	GLU2	TyG			CysC<1.065			CysC≥1.065			TyG	时间差（月）	TyG<9.325		TyG≥9.325
1	13547192	1	67	2018.12	2020.1	13	回旋支1前降支2	2	2	1	1	1	67	4.7	54	353	0.93	100.26	3.64	2.22	0.92	2.27	7.31	7.4	156	196.634	131.58	9.46781			13	0.93		16	1.4				8.67098	20	9.46781	13
2	143554658	1	54	2019.11	2021.3	16	前降支+回旋支+右冠	2	2	1	1	1	36	8.5	135.7	437	1.4	51.31	5.4	3.25	0.94	3.57	7.9	13.6	7.4	287.865	142.2	9.92658			14	0.8		20	1.08				9.14365	21	9.92658	16
3	2242912	2	75	2020.7	2022.3	20	前降支	1	1	1	1	0	67	6.55	76.07	409.29	1.08	65.82	3.88	1.11	1.09	2.27	6.59	6.6	15	98.3171	118.62	8.67098			21	0.76		11	1.98				8.53852	38	9.34317	11
4	40304685	1	73	2020.4	2021.3	11	前降支	1	1	1	1	0	60	6.1	77.5	374	1.98	85.51	5.57	1.76	1.32	3.65	8.14	7.2	86.4	155.89	146.52	9.34317			7	0.96		38	1.17				8.17926	19	9.36546	14
5	2823615	1	53	2019.2	2020.4	14	前降支	1	1	0	0	0	76	6.28	74.61	372.71	0.8	99.82	4.85	1.78	1.05	3.37	8.23	5.8	14.5	157.662	148.14	9.36546			19	0.95		10	1.47				8.76925	10	9.84527	7
6	2953801	1	56	2018.8	2020.5	21	前降支+第一对角支	2	2	0	0	0	60	4.4	65	342	0.76	104.11	2.72	2.21	0.79	1.62	5.31	5.1	123	195.748	95.58	9.14365			11	0.86		9	1.29				8.31792	17	9.47346	11
7	3163566	1	86	2019.3	2022.5	38	右冠1回旋支2	2	2	1	0	0	69	6	80.7	220	1.17	77.36	2.58	1.18	1	1.63	5.43	6.1	607	104.517	97.74	8.53852			9	0.72		10	1.47				8.74894	9	9.37742	16
8	8002716258	1	44	2020.10	2021.5	7	回旋支1右冠2	2	2	0	1	0	63	5.47	82.13	372.18	0.96	99.61	5.27	3	0.94	3.36	7.89	9	10.6	265.722	142.02	9.84527			16	1.03		4	1.14				8.76925	10	9.46781	14
9	8002445979	1	63	2020.5	2021.12	19	右冠	1	1	0	0	0	64	6.37	62.7	307	0.95	112.56	3.45	0.96	1.19	2.1	4.66	5.5	11.1	85.031	83.88	8.17926			12	0.69		12	1.14				8.19952	4	9.34993	12
10	8002466549	1	55	2020.6	2021.4	10	前降支1右冠2	2	2	1	0	1	66	5.35	125.96	520.89	1.47	55.76	4.27	1.47	0.9	2.72	5.49	5.5	217	130.204	98.82	8.76925			14	0.93		11	1.09				8.87383	12	9.57219	4
11	8002314198	1	83	2020.1	2021.6	17	前降支+第二对角支+回旋支1右冠2	3	2	0	1	0	54	4	78.9	283	1.07	79.53	4.2	0.9	1.3	2.49	5.71	6.4	222	79.7166	102.78	8.31792			12	0.93		9	1.08				8.36561	9	9.65391	15
12	8002291394	1	55	2021.1	2021.10	9	右冠	1	1	1	1	0	64	7.45	90.88	389.97	1.29	82.15	4.88	1.2	0.96	3.8	6.59	10.5	6.8	106.289	118.62	8.74894			1	0.88		10	1.78				8.90408	9	9.60029	17
13	8002466549	1	55	2020.6	2021.4	10	前降支1右冠2	2	2	1	0	1	66	5.35	125.96	520.89	1.47	55.76	4.27	1.47	0.9	2.72	5.49	5.5	217	130.204	98.82	8.76925			14	0.8		4	2.65				8.9623	10	9.32882	12
14	8000372227	1	66	2021.5	2021.9	4	右冠+前降支	2	2	1	0	0	58	4.36	63.2	259	1.14	99.77	5.52	1.01	1.42	3.75	4.52	5.7	42	89.4597	81.36	8.19952			15	0.6		17	1.46				8.09995	12	9.3336	28
15	8000785713	1	57	2020.11	2021.11	12	前降支1第二对角支2	2	2	1	0	0	69	7.34	69.3	359	1.14	102.38	5.96	1.6	1.19	4.31	5.6	5.8	5	141.718	100.8	8.87383			25	0.81		30	1.57				8.09273	1	9.41361	21
16	8000786420	1	63	2020.11	2021.8	9	前降支	1	1	0	0	0	64	8.75	63.7	250	0.72	110.89	6.5	1.1	1.32	4.55	4.9	5.9	18.8	97.4314	88.2	8.36561			17	0.99		10	1.93				8.11591	17	9.34729	15
17	8717836	1	41	2020.12	2021.11	11	回旋支1第一对角2	2	2	1	0	0	67	5.69	76.96	353.48	1.09	107.92	5.52	2.93	1.06	3.76	5.57	5.7	26.5	259.522	100.26	9.47346			24	0.85		14	1.07				9.21502	30	9.96492	21
18	8002938108	1	54	2021.3	2022.7	16	前降支+回旋支	2	2	0	0	0	30	4.79	69.3	532	1.03	108.02	3.59	2.89	0.7	2.3	5.13	5.5	35.2	255.979	92.34	9.37742			12	0.88		21	1.28				8.96773	14	10.4526	17
19	8002886730	1	55	2021.2	2021.11	9	前降支	1	1	1	0	0	42	4.46	75.2	359	1.08	93.86	5.27	1.48	1.13	3.63	6.24	5.9	159	131.089	112.32	8.90408			12	0.79		32	1.31				9.05156	10	9.79662	11
20	8002977219	1	75	2021.4	2022.2	10	前降支+第一对角支	2	2	1	0	0	78	4.97	90	374	1.78	71.36	4.37	1.84	1.02	2	5.32	5.4	27.1	162.976	95.76	8.9623			31	0.85		26	1.17				8.27869	14	10.6515	1
21	157263123	1	66	2019.11	2020.11	12	前降支+回旋支	2	2	1	0	0	59	9.06	65.52	314.84	0.69	110.33	6.19	0.95	1.57	3.96	4.35	6.1	54.6	84.1453	78.3	8.09995			28	0.8		16	1.17				8.57001	25	10.1945	11
22	13547192	1	67	2020.1	2021.3	14	回旋支	1	1	1	1	0	67	4.7	54	353	0.93	104	3.64	2.22	0.92	2.27	7.31	7.4	9.9	196.634	131.58	9.46781			21	0.76		15	1.47				8.83573	21	10.024	25
23	0526800	1	76	2019.9	2010.9	12	回旋支1前降支2	2	2	1	0	0	62	4.68	74.81	461.27	0.93	72.56	5.19	2.14	0.84	3.65	6.74	6.7	80.6	189.548	121.32	9.34993			1	0.92		21	1.93				8.2842	24	10.5448	12
24	2664440	1	68	2019.9	2020.1	4	前降支	1	1	0	1	1	55	9.54	92.57	316.99	2.65	72.82	3.25	1.78	1.22	1.59	10.12	4.5	292	157.662	182.16	9.57219			11	0.8		17	1.49				8.16242	12	9.98563	4
25	25478956	1	68	2019.12	2020.1	1	前降支+回旋支	2	2	0	0	0	62	4.51	67.73	4.51	0.88	85.11	6.29	0.78	1.19	3.86	5.26	5.8	5	69.0877	94.68	8.09273			11	0.71		12	1.51				8.31831	32	11.1147	18
26	2980161	1	68	2019.4	2020.9	17	前降支	1	1	1	1	0	69	5.88	116.02	276.2	1.46	46.03	2.61	0.85	0.87	1.42	4.94	6.8	133	75.2879	88.92	8.11591			12	0.72		11	1.71				8.94791	31	11.89	16
27	2929890	1	76	2017.12	2020.6	30	右冠1回旋支2	2	2	1	1	0	60	5.4	119.5	366	1.57	51.27	2.82	1.29	0.77	1.88	9.77	7.6	204	114.26	175.86	9.21502			11	0.82		10	1.48				8.71693	26	10.8614	12
28	36955532	1	54	2018.11	2020.1	14	前降支+第一对角支	2	2	1	1	0	59	6.78	88.05	401.82	0.8	73.97	5.84	1.59	0.91	4.09	6.19	7.7	1420	140.833	111.42	8.96773			18	0.73		25	1.1				8.97847	16	11.3284	13
29	406701	2	78	2020.1	2020.11	10	前降支1回旋支2	2	2	1	1	1	64	13.18	148.16	402.4	1.93	30.63	4.41	1.31	1.49	2.51	8.17	7.9	93.9	116.032	147.06	9.05156			16	0.7		14	1.27				9.13407	12	11.5398	15
30	3163566	1	86	2019.3	2020.5	14	右冠1回旋支2	2	2	1	1	0	69	6.3	107.2	282	1.07	54.88	3.79	0.91	1.02	2.68	5.43	6.1	487	80.6023	97.74	8.27869			12	0.67		4	1.76				9.19368	10	10.2038	13
31	3916968	2	65	2019.7	2020.10	15	前降支	1	1	0	0	0	57	4.18	55.36	280.72	0.6	99.12	4.04	1.75	1.14	2.57	11.17	5.9	253	155.004	201.06	9.65391			13	1.02		13	1.08				8.36003	11	10.1355	11
32	47059235	1	66	2018.11	2020.12	25	回旋支+右冠1前降支2	3	2	1	1	0	36	6.6	73.7	351	0.81	92.82	3.04	1.22	1.01	1.76	5.42	6.1	336	108.06	97.56	8.57001			15	0.31		11	1.11				8.68166	11	10.8196	11
33	7000133328	1	77	2019.4	2020.9	17	回旋支	1	1	1	1	0	55	5.57	72.89	278	0.99	70.62	4.46	1.91	0.96	2.95	9.7	8.8	137	169.176	174.6	9.60029						17	1.07				8.20147	14
34	7000157039	1	44	2019.1	2020.10	21	回旋支+右冠	2	2	1	1	0	60	7.35	84.88	304.3	1.28	114.75	3.58	1.25	0.61	2.3	6.9	8.7	51.2	110.717	124.2	8.83573
35	7787030	1	58	2019.4	2021.4	24	右冠	1	1	0	0	0	56	2.4	79	304	0.85	96.09	3.4	0.91	1.02	1.92	5.46	6.2	22.7	80.6023	98.28	8.2842
36	8000905814	1	56	2019.11	2020.11	12	前降支	1	1	0	0	0	66	6.5	81.3	446	0.88	94	4.71	0.93	1.54	3.16	4.73	5.6	38.7	82.3738	85.14	8.16242
37	8000447339	2	81	2017.5	2020.1	32	回旋支1右冠2	2	2	0	0	0	63	5.3	61.8	334	1.31	83.29	4.72	1.06	1.01	2.97	4.85	5.9	39.1	93.8884	87.3	8.31831
38	8000956794	2	48	2018.8	2019.8	12	右冠1前降支2	2	2	0	0	0	60	9	56.4	286	0.79	107.47	4.93	2.54	1.15	3.17	5.56	5.1	27.3	224.978	100.08	9.32882
39	8000730853	1	63	2017.5	2019.12	31	前降支	1	1	1	1	0	75	6.2	78.9	364	0.85	92.17	4.45	1.51	0.82	3.04	6.39	7.1	51.5	133.747	115.02	8.94791
40	8001354286	1	58	2018.1	2020.5	28	回旋支	1	1	0	0	0	61	3.5	71.2	420	0.8	100.29	3.59	2.75	0.78	2.28	5.16	5.8	56.7	243.578	92.88	9.3336
41	8001248675	1	70	2018.4	2020.6	26	右冠1回旋支2	2	2	1	1	0	48	5.9	113.6	507	1.17	56.85	4.25	1.39	0.92	2.9	5.51	6.6	124	123.118	99.18	8.71693
42	8001726313	2	47	2019.2	2020.6	16	前降支+回旋支	2	2	0	1	1	56	5.4	108	388	1.17	53.16	3.33	1.19	0.8	2.07	8.36	6.7	683	105.403	150.48	8.97847
43	8001596357	1	48	2018.11	2020.8	21	前降支+回旋支+右冠	3	2	1	1	0	42	7.8	6.3	65.9	0.76	109.51	5.85	2.52	1.01	4	6.1	6.7	148	223.206	109.8	9.41361
44	8001318411	1	67	2019.1	2020.4	15	左主干	1	1	1	0	1	64	8.8	137	518	1.47	46.3	3.82	2.22	0.81	2.48	6.48	6.4	135	196.634	116.64	9.34729
45	8001777709	2	72	2019.3	2020.12	21	前降支+回旋支+右冠	3	2	1	1	1	62	11.1	110	448	1.93	43.62	5.35	4.03	1.19	3.09	6.62	7.6	683	356.953	119.16	9.96492
46	8002113906	1	64	2019.12	2021.5	17	回旋支+右冠	2	2	1	0	0	68	5.4	108.6	634	1.49	62.62	4.5	5.96	0.7	2.53	7.29	6.4	29.4	527.901	131.22	10.4526
47	8001840248	1	74	2020.9	2021.9	12	回旋支	1	1	1	1	1	58	8.54	112.4	658	1.51	55.52	3.69	1.67	1.06	2.29	6.96	6.6	17.4	147.919	125.28	9.13407
48	8002308300	1	60	2020.1	2020.12	11	前降支+第一对角支	2	2	1	1	1	54	6.46	134.85	306.37	1.71	39.23	3.6	1.23	0.84	2.4	18.33	11.8	2000	108.946	329.94	9.79662
49	8002247643	1	69	2019.12	2020.10	10	前降支+右冠	2	2	0	1	1	42	9.1	134.5	447	1.48	46.03	3.53	1.38	0.97	2.21	8.94	5.9	293	122.232	160.92	9.19368
50	8002258820	2	69	2019.12	2020.1	1	前降支+右冠+第一第二	3	2	1	1	0	61	3	56	281	0.92	91.81	7.24	9.5	1.08	3.75	5.58	6.8	236	841.453	100.44	10.6515
51	8001511575	2	58	2018.9	2019.8	11	前降支1右冠2	2	2	1	0	0	63	5.8	65.9	475	0.8	89.42	6.14	6.43	0.49	3.44	5.22	5.6	5	569.531	93.96	10.1945
52	8002445979	2	48	2018.9	2019.8	11	第一对角1前降支2	2	2	1	0	0	50	6.4	47	336	0.71	114.11	4.21	1	1.35	2.54	5.36	5.8	123	88.574	96.48	8.36003
53	90044955	1	66	2019.7	2021.8	25	右冠	1	1	1	1	0	66	4.75	55.99	379.79	1.1	103.19	4.09	3.84	0.93	2.42	7.37	7.4	19.9	340.124	132.66	10.024
54	8001416657	1	61	2022.3	2023.3	12	前降支+右冠	2	2	1	1	0	65	4.99	71.33	316.17	0.72	96.75	7.07	3.43	1.28	4.49	13.89	10.2	10.9	303.809	250.02	10.5448
55	29412500	1	64	2022.4	2023.3	11	前降支+右冠	2	2	1	1	0	62	4.41	95.6	293	0.82	68.96	5.29	0.93	1.41	3.45	7.95	6.8	5	82.3738	143.1	8.68166
56	71677898	1	64	2021.1	2022.3	14	前1回2	2	2	1	1	0	67	6	109	274	1.27	59.46	2.88	0.79	0.75	2.06	5.79	6.8	5	69.9734	104.22	8.20147
57	8003187351	1	52	2021.8	2021.12	4	回旋支+第一对角	2	2	1	0	0	76	7.48	101.6	400	1.76	67.1	6.67	5.71	0.9	4.02	4.77	6.3	76.7	505.757	85.86	9.98563
58	1481962	1	55	2019.3	2020.9	18	右冠	1	1	1	1	0	63	4.6	62	398	0.73	107.66	5.38	5.19	0.79	3.74	16.23	11.3	18.6	459.699	292.14	11.1147
59	57496850	1	60	2019.3	2020.6	16	前降支	1	1	0	1	0	60	8.5	59.7	375	0.7	104.83	6.68	10	0.86	2.98	18.25	10.7	10.7	885.74	328.5	11.89
60	7000150301	1	50	2019.8	2020.8	12	右冠	1	1	0	1	0	52	3.8	66.6	310	0.67	107.52	5.51	3.89	1.11	3.72	16.81	9.3	81.5	344.553	302.58	10.8614
61	8001904474	1	65	2019.5	2020.6	13	前降支	1	1	1	1	0	60	7.2	77.9	424	1.02	90.73	5.03	12.72	0.35	2.22	8.2	7.1	9.1	1126.66	147.6	11.3284
62	4575692	1	60	2021.11	2023.2	15	回旋支	1	1	0	1	0	73	4.1	54.51	349.99	0.31	108.82	5.93	14.71	0.41	1.82	8.76	6.7	16.7	1302.92	157.68	11.5398
63	8000360733	1	51	2020.7	2021.8	13	前降支+回旋支	2	2	0	1	0	40	10.46	86.7	481	1.08	80.9	4.21	1.77	1.05	2.59	19.14	11.5	104	156.776	344.52	10.2038
64	8002875126	1	57	2021.2	2022.1	11	前降支+回旋支+右冠	3	2	1	1	0	67	8.07	96	462	1.11	70.29	3.92	5.59	0.66	2.36	5.66	5.8	188	495.128	101.88	10.1355
65	8001755829	1	52	2019.2	2020.1	11	左主干+回旋支	2	2	0	0	0	65	4.1	70.5	348	0.86	103.56	7.21	6.13	1.39	4.64	10.23	6.4	6.1	542.958	184.14	10.8196

## Sheet: -
number	ID	Gender	Age	PCI time	review time	time	location	vessel disease	vessel disease	Hypertension	Diabetes mellitus	Renal dysfunction	EF%	Urea	Cr	UA	CYS-C	eGFR	TC	TG	HDL-C	LDL-C	GLU	HbA1c	BNP	TG2	GLU2	TyG			CysC<1.065			CysC≥1.065			TyG<9.325		TyG≥9.325
1	1350810	1	72	2020.4	2021.4	12	前降支	1	1	1	1	0	53	5.15	71.21	291.87	1.05	89.62	4.88	2.64	0.92	3.23	6.19	7	10.3	233.835	111.42	9.47478			12	1.05		12	1.83		8.02965	13	9.47478	12
2	156297	1	69	2020.4	2021.5	13	右冠	1	1	0	0	0	65	5.4	78	346	0.79	85.87	4	0.72	1.16	2.55	5.35	6.5	34.5	63.7733	96.3	8.02965			13	0.79		12	1.32		8.00724	12	9.51486	12
3	15037625	1	87	2020.8	2021.8	12	回旋支	1	1	1	1	1	68	4.81	105.39	482.14	1.83	16.46	2.13	0.74	0.65	1.14	5.09	8.5	1837	65.5447	91.62	8.00724			12	0.65		13	2.03		8.76668	12	9.47109	18
4	0596408	2	60	2020.6	2021.6	12	前降支	1	1	1	0	0	52	4.88	48.21	299.59	1.05	103.28	4.9	1.72	1	3.18	4.68	5.6	60	152.347	84.24	8.76668			13	0.44		15	1.31		8.28134	12	9.41688	12
5	0572016	2	80	2020.7	2021.7	12	前降支	1	1	1	0	0	50	4.38	79.8	252	1.32	63.93	7.16	0.88	1.62	4.68	5.63	5.9	507	77.9451	101.34	8.28134			13	0.2		17	1.63		8.18381	13	9.66406	6
6	167043	1	70	2020.4	2021.5	13	右冠	1	1	1	1	0	71	6	133.9	469	2.03	45.89	3.45	1.07	1.09	2.08	4.2	8.6	27.9	94.7741	75.6	8.18381			17	0.12		13	1.17		8.14566	12	9.92181	13
7	2619285	2	66	2020.4	2021.4	12	右冠	1	1	1	0	0	51	5.97	87.3	340	0.65	59.93	2.71	0.86	1.06	1.43	5.03	7	260	76.1736	90.54	8.14566			12	0.23		15	1.27		8.2937	13	9.64922	12
8	27285160	1	57	2021.5	2022.6	13	前降支	1	1	0	0	0	60	4	86.1	375	0.44	79.41	3.68	1.2	1.19	2.02	4.18	5.6	21.3	106.289	75.24	8.2937			12	1.05		12	1.24		8.58313	13	9.72664	14
9	142314	1	54	2021.4	2022.5	13	回旋支+右冠	2	2	0	0	0	70	5.21	70.36	361.32	0.2	101.49	2.78	1.19	0.75	1.61	5.63	6.3	12	105.403	101.34	8.58313			16	1.03		18	1.1		8.71773	15	10.0743	14
10	13099684	1	62	2020.9	2021.12	15	右冠	1	1	0	1	0	74	7.45	100.7	385	1.31	65.16	2.92	1.5	0.76	1.72	5.11	5.8	16.8	132.861	91.98	8.71773			12	1.06		13	1.45		7.68975	17	9.49106	15
11	2011322	1	49	2020.1	2021.6	17	前降支+右冠	2	2	1	0	0	64	5.44	67.05	388.23	1.63	107.22	2.39	0.6	1.24	1.11	4.57	5.6	46.9	53.1444	82.26	7.68975			6	0.86		15	1.09		8.1091	17	9.73034	12
12	22526311	1	57	2020.7	2021.12	17	前降支	1	1	0	0	0	63	5.13	77.1	359	0.12	90.2	2.71	0.95	1.24	1.37	4.39	5.2	7.3	84.1453	79.02	8.1091			12	0.76		12	1.32		8.07879	12	9.38027	12
13	22565211	1	75	2020.12	2021.12	12	右冠	1	1	1	0	0	58	6.58	81.8	291.32	0.23	80.8	3.39	0.68	1.61	1.72	5.95	6.3	23.7	60.2303	107.1	8.07879			13	1.03		6	1.14		7.16497	13	9.5232	12
14	3240929	1	48	2020.4	2021.5	13	前降支	1	1	0	0	0	62	5.41	65.83	337.67	1.17	108.79	2.36	0.39	0.93	1.37	4.16	5.3	9	34.5438	74.88	7.16497			14	1		13	1.87		8.97251	15	9.37773	14
15	37768745	1	64	2020.3	2021.6	15	回旋支+右冠	2	2	1	0	0	70	5.37	74.6	435	1.27	91.81	3.04	2.01	0.94	1.83	4.92	6.2	76.1	178.034	88.56	8.97251			12	0.98		19	1.2		9.12264	12	9.8797	12
16	378050831	1	74	2020.9	2021.9	12	前降支+第一对角	2	2	1	0	0	68	6.51	88.12	489.1	1.24	74.62	4.4	1.71	0.74	3.15	6.72	5.9	41.5	151.461	120.96	9.12264			13	0.67		12	1.31		7.95782	16	9.39444	12
17	2690802	2	67	2020.11	2022.3	16	右冠	1	1	0	1	0	67	7.49	57.63	221.56	1.03	92.72	5.28	0.75	1.54	3.52	4.78	6.5	15.9	66.4305	86.04	7.95782			22	0.95		14	1.17		8.51134	13	10.3436	13
18	3149667	1	49	2020.8	2021.8	12	前降支	1	1	0	1	0	68	4.56	57.52	283.62	1.06	113.39	4.83	2.43	1.07	2.66	7	6.4	16.7	215.235	126	9.51486			11	0.78		15	1.38		9.32189	15	9.37846	14
19	873183	1	68	2020.4	2021.10	18	右冠	1	1	0	1	0	68	5.91	97.7	447	1.1	66.22	4.52	2.54	0.97	2.93	6.41	6.6	24.9	224.978	115.38	9.47109			12	0.91		18	1.19		8.84152	6	10.0053	10
20	8002497139	1	50	2020.6	2021.7	13	右冠	1	1	1	0	0	59	5.39	73.89	384.53	1.45	103.02	2.99	1.31	0.78	1.7	4.76	6.3	111	116.032	85.68	8.51134			14	0.75		13	1.09		9.15907	12	9.65295	12
21	8002514008	2	58	2020.7	2021.10	15	前降支	1	1	1	1	0	38	5.54	68.1	421	1.09	82.53	4.98	1.88	0.98	3.19	7.46	6.9	1230	166.519	134.28	9.32189			12	0.97		18	1.18		9.05598	13	9.87859	13
22	8002509307	1	53	2020.7	2021.7	12	前降支	1	1	1	0	0	72	5.25	82.1	488	1.32	85.47	3.98	3.06	1.19	2.23	5.04	5.5	8.7	271.036	90.72	9.41688			10	0.78		12	1.21		8.12201	19	9.38233	17
23	8003468869	1	68	2022.1	2022.7	6	回旋支	1	1	1	1	0	63	8.09	102.95	325.8	0.86	64.04	5.98	1.82	1.23	3.95	10.85	9.6	10.5	161.205	195.3	9.66406			10	0.81		12	1.15		8.43512	15	9.5116	12
24	8002465257	2	58	2020.6.	2020.12	6	回旋支	1	1	1	0	0	60	5.3	69.7	455	1.14	79.77	4.98	1.53	1.09	3.11	5.67	8.2	6.2	135.518	102.06	8.84152			11	1.02		12	1.22		8.34567	18	10.1498	14
25	8002391459	2	68	2020.4	2021.4	12	前降支	1	1	1	1	0	71	4.9	54	400	0.76	104	4.38	2.27	1.05	2.73	5.25	6.2	5	201.063	94.5	9.15907			12	0.66		12	1.89		9.03601	12	9.39446	13
26	8002495789	2	65	2020.6	2021.7	13	右冠	1	1	1	0	0	69	7.37	54.3	350	1.03	104.64	5.47	1.93	1.07	3.73	5.57	6.6	24.8	170.948	100.26	9.05598			15	1.02		11	1.2		9.05972	13	10.5544	17
27	8002376335	1	86	2020.4	2021.5	13	前降支	1	1	1	1	0	71	6.8	120	307	1.87	49.92	3.65	3.38	0.71	2.44	7.56	6.8	110	299.38	136.08	9.92181			14	1.04		13	1.12		8.10739	22	9.4213	13
28	8002331513	1	59	2020.6	2022.1	19	回旋支	1	1	1	0	0	54	7.44	70.8	312	1.2	99.52	4.67	0.83	0.85	3.23	5.09	5.9	256	73.5164	91.62	8.12201			11	0.78		16	1.1		8.95961	11	9.75264	14
29	8002292113	2	77	2020.1	2021.1	12	前降支+右冠	2	2	1	1	0	68	6.5	97.9	220	1.31	48.49	5.18	3.2	0.99	3.46	6.08	5.7	158	283.437	109.44	9.64922			15	0.92		12	1.1		8.34378	12	10.1187	14
30	8002346036	1	67	2020.3	2021.5	14	前降支	1	1	1	1	0	54	4.78	61.38	263.59	1.17	91.53	5.55	3.19	2.01	2.09	6.59	5.7	122	282.551	118.62	9.72664			12	0.88		12	1.09		8.24366	14	9.92372	17
31	8002331969	2	71	2020.3	2021.6	15	右冠	1	1	1	0	0	60	5	75.7	278.18	1.38	44.79	5.08	1.08	0.86	3.66	5.35	6.2	25.6	95.6599	96.3	8.43512			14	0.94		10	1.55		8.77441	12	9.35821	12
32	8002465388	1	56	2020.6	2021.12	18	右冠	1	1	1	0	0	62	8.15	67.38	357.18	1.19	102.59	5.04	1.02	1.01	3.21	5.18	5.7	41.8	90.3454	93.24	8.34567			12	0.94		12	1.24		7.80417	10	10.0712	14
33	8002411903	1	37	2021.1	2022.3	14	前降支	1	1	1	0	0	62	4.12	82.31	506.21	1	105.83	5.45	5.68	0.89	3.38	5.24	5.8	29.3	503.1	94.32	10.0743			12	1		14	1.17		8.28697	13	9.39231	14
34	8002394234	1	58	2021.7	2022.7	12	前降支	1	1	0	0	0	65	4.41	77	500	0.98	90.33	3.45	1.78	2.11	5.92	5.92	5.9	10	157.662	106.56	9.03601			9	1.03		12	1.31		8.94036	10	9.87951	12
35	8002437586	1	65	2020.5	2021.6	13	右冠	1	1	0	0	0	63	7.7	85.4	419	0.67	78.3	3.98	1.92	0.87	2.42	5.62	6	6	170.062	101.16	9.05972			11	0.89		12	1.2		9.03358	18	9.5416	21
36	8002385674	1	65	2020.5	2022.3	22	前降支	1	1	1	0	0	61	5.3	72.6	377	0.95	94.74	4.51	0.81	1.56	2.52	5.14	5.8	40	71.7449	92.52	8.10739			12	1.06		15	1.32		8.25564	11	9.6989	14
37	8002474710	1	61	2020.6	2021.5	11	右冠	1	1	0	1	0	68	6.44	85.7	248	0.78	79.01	3.09	1.25	0.69	1.94	7.81	7	17.9	110.717	140.58	8.95961			16	0.81		12	1.8		8.59734	12	9.75685	11
38	8002297526	2	73	2020.1	2021.1	12	前降支	1	1	0	0	0	65	6.97	68.1	393	0.91	78.2	3.56	1.03	1.46	2	5.12	6.1	69.1	91.2312	92.16	8.34378			10	0.94		19	1.53		8.77289	15	9.67979	13
39	80023452384	1	53	2020.3	2021.5	14	回旋支+钝缘支	2	2	1	0	0	60	4	54.8	373	0.75	114.06	2.54	0.96	0.82	1.47	4.97	5.5	25.3	85.031	89.46	8.24366			13	0.95		14	1.2		8.79503	12	10.0915	13
40	8000064573	1	50	2020.9	2021.9	12	前降支	1	1	0	0	0	65	4.68	70.9	481	0.97	102.46	5.35	1.2	1.31	3.49	6.76	5.6	91.1	106.289	121.68	8.77441			10	1.03		16	1.08		8.14367	14	9.52978	15
41	8000164800	2	66	2020.7	2021.5	10	回旋支	1	1	1	0	0	67	5.11	50	273	0.78	114.37	3.42	0.56	1.07	2.03	5.49	6	20.3	49.6014	98.82	7.80417			12	0.78		23	1.19		8.27315	12	10.0264	10
42	8000297716	1	58	2021.4	2022.5	13	右冠	1	1	0	0	0	62	6.64	56.33	308.64	1.09	108.12	3.92	0.96	1.35	2.13	5.19	5.8	257.8	85.031	93.42	8.28697			14	0.97		19	1.07		8.98445	11	10.7038	15
43	8000741181	2	56	2020.10	2021.8	10	前降支	1	1	0	1	0	66	3.97	50.5	242	0.81	116.96	5.3	0.89	1.41	3.5	10.76	9.9	36	78.8308	193.68	8.94036			14	1.05		12	1.24		7.65392	12	9.69684	12
44	8000771873	1	48	2020.4	2021.10	18	前降支	1	1	0	0	0	63	7.54	80.74	358.87	1.18	99.56	3.58	2.19	0.97	2.16	4.8	5.3	8.8	193.977	86.4	9.03358			13	0.67		12	1.18		7.95768	11	9.42779	12
45	8000847697	2	51	2020.9	2021.8	11	前降支	1	1	1	0	0	69	67	7.49	64.12	1.02	97.09	6.9	1.09	1.69	4.44	4.43	5.7	163	96.5456	79.74	8.25564			12	0.67		21	1.19		8.90601	14	10.3623	13
46	8000917292	1	65	2020.4	2021.4	12	前降支+右冠	2	2	0	1	0	68	4.9	69.6	276	0.66	99.15	4.99	0.84	1.43	2	8.09	7	205	74.4021	145.62	8.59734			13	1.02		12	1.36		8.4024	12	9.48078	17
47	8001048585	1	56	2020.12	2022.3	15	右冠	1	1	1	1	0	53	4.51	96.7	375	1.02	69.96	4.47	1.47	1.17	3.08	5.51	5.3	5.8	130.204	99.18	8.77289			12	1.03		12	1.09		8.3561	12	9.5033	13
48	8001072007	2	62	2020.7	2021.7	12	前降支	1	1	1	1	0	65	5.74	64.7	358	1.21	86	5.71	1.82	1.24	3.63	4.55	7.6	22.9	161.205	81.9	8.79503			12	0.68		13	1.19		8.11185	9	9.57018	12
49	8001080624	1	58	2021.2	2022.4	14	左主干+前降支+回旋支	3	2	0	0	0	62	6.03	58.49	315.69	1.04	107.21	5.29	0.86	1.09	3.87	5.02	5.5	35	76.1736	90.36	8.14367			12	0.78		11	1.28		8.97432	11	9.35311	11
50	8298220	2	62	2021.4	2022.4	12	回旋支	1	1	0	0	0	52	5.39	65.74	404.04	1.15	87.2	4.17	0.84	2.72	1.01	5.85	5.9	133	74.4021	105.3	8.27315			12	0.79		12	1.19		8.68933	13	9.85031	12
51	83057901	1	54	2021.8	2022.7	11	前降支	1	1	1	0	0	61	4.61	80.6	246	0.78	86.97	6.26	1.8	1.07	4.31	5.56	6.1	315	159.433	100.08	8.98445			14	0.78		17	1.15		9.02763	12	9.83209	7
52	83144530	2	55	2020.4	2021.7	15	前降支	1	1	1	0	0	50	3.6	65.2	491	0.92	87.75	5.03	2.82	1.06	3.08	5.89	5	284	249.779	106.02	9.49106			13	0.82		12	1.18		8.25616	16	9.54606	12
53	8482053	1	69	2020.4	2021.4	12	前降支+回旋支+右冠	3	3	0	0	0	73	8	76.3	295	1.22	88.08	5.3	0.55	1.82	3.09	4.81	6.1	18.8	48.7157	86.58	7.65392			10	0.75		7	1.42		8.96352	16	10.6394	21
54	85725230	2	85	2020.6	2021.6	12	回旋支	1	1	1	1	0	60	7.06	109.6	196	1.89	43.89	2.95	1.25	0.83	1.66	16.88	7.2	77.3	110.717	303.84	9.73034			11	0.82		16	1.8		9.02914	10	9.43278	13
55	85902050	1	52	2020.3	2021.3	12	右冠	1	1	0	1	0	60	5.12	86.12	371.71	0.88	103.2	2.85	1.8	1.01	1.02	8.26	6	115	159.433	148.68	9.38027			39	0.8		12	1.17		9.25219	12	9.37396	14
56	8892497	1	64	2020.8	2021.7	11	前降支+第一对角	2	2	1	0	0	58	7.21	86.3	392	1.2	77.6	2.21	0.67	0.98	1.02	5.35	5.9	24.6	59.3446	96.3	7.95768			12	0.86		13	1.14		8.87684	13	9.65	12
57	9005321	1	65	2020.11	2022.1	14	前降支+右冠	2	2	1	0	0	55	7.73	83.7	430	0.94	80.39	5.89	1.9	1.05	4.11	4.87	6.3	40.4	168.291	87.66	8.90601			24	0.85		13	1.13		8.70512	10	9.64974	12
58	91019012	1	53	2020.12	2021.12	12	右冠	1	1	1	0	0	71	7.63	87.04	402.29	0.94	87.17	3.74	1.2	0.96	2.34	4.66	4.9	17.2	106.289	83.88	8.4024			12	0.84		13	1.19		8.9021	12	9.68246	11
59	93610024	1	85	2021.5	2022.5	12	前降支	1	1	1	0	0	65	10.77	80.6	338	1	79.21	2.93	0.95	1.02	1.8	5.62	6.3	48.9	84.1453	101.16	8.3561			14	0.9		13	2		7.94307	10
60	97888785	2	71	2020.9	2021.6	9	前降支	1	1	0	0	0	59	3.36	49.9	215	1.03	112.59	4.7	1.02	1.38	2.9	4.1	5.7	121	90.3454	73.8	8.11185			14	0.98		13	1.65		7.75538	14
61	9914681	2	70	2021.8	2022.7	11	前降支	1	1	1	0	0	68	4.19	80.1	185	0.89	65.4	6.47	1.92	1.32	4.26	5.16	6	70.8	170.062	92.88	8.97432			12	0.79		12	1.21		8.78927	13
62	8001184713	1	58	2020.8	2021.9	13	前降支	1	1	0	0	0	55	4.11	92.4	485	1.12	73.19	4.94	1.34	0.99	3.23	5.56	6.2	73.8	118.689	100.08	8.68933			12	0.76		11	1.07		8.48853	14
63	8001334145	1	64	2021.7	2022.7	12	右冠	1	1	1	0	1	60	8.57	79.69	332.97	1.06	90.4	4.63	1.12	1.35	2.77	9.33	5.9	47.1	99.2028	167.94	9.02763			12	0.97					8.54511	12
64	8001347073	1	67	2020.2	2021.6	16	前降支+回旋支+顿缘支	3	2	1	0	0	57	5.2	83.1	587	1.1	84.73	3.26	0.99	1.09	1.93	4.88	5.7	227	87.6882	87.84	8.25616			11	0.75					9.30601	12
65	8001386088	1	71	2020.1	2022.5	16	前降支+回旋支	2	2	0	1	0	65	4.1	73	388	0.81	90.6	4.06	0.91	1.03	2.8	10.77	9.8	27.6	80.6023	193.86	8.96352			13	0.58					8.4047	12
66	8001386695	1	67	2020.7	2021.7	12	前降支	1	1	1	0	0	64	4.51	73.06	326.86	1.1	91.85	7.18	2.74	1.68	4.52	6.26	6.7	78.7	242.693	112.68	9.5232			15	0.89					8.9397	12
67	8001402678	1	66	2020.4	2021.2	10	前降支	1	1	1	1	0	59	5.64	85.15	428.47	0.94	82.27	5.67	1.42	1.01	4	7.37	6.4	67.7	125.775	132.66	9.02914			12	0.78					9.05541	12
68	8001449039	2	53	2021.8	2022.8	12	前降支	1	1	0	0	0	64	3.09	62.6	342	1.09	92.33	3.3	2.34	0.99	1.89	5.59	5.7	80.8	207.263	100.62	9.25219			34	0.89					8.56742	15
69	8002779748	1	55	2020.11	2021.12	13	前降支+第一对角	2	2	1	0	0	63	5.25	72.83	350.26	0.95	100.06	3.26	1.9	0.82	2.17	4.73	5.6	206	168.291	85.14	8.87684			23	0.57					8.95853	12
70	8002783214	1	69	2020.12	2021.10	10	前降支	1	1	0	0	0	65	5.01	79.22	268.32	1.03	87.61	3.72	1.45	0.98	2.43	5.22	6.7	10.4	128.432	93.96	8.70512			13	0.9					8.11615	13
71	8002803621	1	71	2020.12	2021.12	12	前降支+回旋支+第一对角	3	2	0	1	0	54	6.08	120.8	383	0.78	51.53	4.69	1.47	1.06	3.18	6.27	6	1260	130.204	112.86	8.9021			16	0.95					8.22805	11
72	8002827206	1	60	2021.2	2022.4	14	前降支+回旋支	2	2	1	1	0	62	6.55	75.4	357	0.97	91.59	3	2.31	0.72	1.93	6.42	6.3	7	204.606	115.56	9.37773			12	0.8					8.92349	39
73	8002843348	1	84	2021.1	2021.11	10	前降支	1	1	1	0	1	61	6.28	109.99	378.01	1.55	53.2	4.14	0.75	1.45	2.62	4.71	5.9	18.5	66.4305	84.78	7.94307			16	0.87					8.99844	12
74	8002859320	1	66	2021.1	2022.3	14	右冠	1	1	0	0	0	51	4.48	78.65	385.14	1.05	89.74	3.36	0.61	1.13	2.04	4.8	6	67.8	54.0301	86.4	7.75538			12	0.62					8.9812	19
75	8002884271	2	76	2021.2	2022.2	12	前降支+第一对角	2	2	1	1	0	59	5.84	78.13	556.67	1.24	64.14	3.24	3.52	0.86	1.91	6.96	6.9	20.2	311.78	125.28	9.8797			17	0.86					8.44434	24
76	8002923596	1	56	2021.3	2022.4	13	前降支	1	1	0	0	0	55	8.24	106.6	508	0.67	59.53	6.01	1.65	0.84	4.15	4.99	5.8	935	146.147	89.82	8.78927			13	1.06					8.8312	12
77	8002941076	1	67	2021.3	2022.5	14	前降支+回旋支	2	2	1	1	0	68	9.15	94.3	394	1.17	69.4	5.22	1.06	1.28	3.3	5.75	6.5	121	93.8884	103.5	8.48853			12	0.74					7.91228	14
78	8002989927	1	74	2021.5	2022.5	12	回旋支	1	1	1	0	0	65	6.21	84.91	327.66	1.31	78.04	4	1.19	1.05	2.78	5.42	5.8	19.4	105.403	97.56	8.54511			15	0.72					8.14042	14
79	8002957624	1	55	2021.4	2022.4	12	前降支+回旋支+右冠	3	2	1	1	0	56	4.49	52.2	175	0.67	143.03	5.15	1.29	1.09	3.37	11.69	10.5	33.1	114.26	210.42	9.39444			17	0.92					8.68781	14
80	8002948562	1	57	2021.4	2022.5	13	回旋支	1	1	1	1	0	72	5.89	60.42	334.59	1.02	106.54	4.69	5.63	0.91	2.8	6.92	6.6	5	498.671	124.56	10.3436			12	0.97					8.89868	12
81	8003070890	1	72	2021.6	2022.6	12	回旋支+右冠	2	1	1	0	0	57	5.7	75.8	311	1.2	87.97	5.26	2.67	1.64	3.02	5.17	5.9	17.1	236.492	93.06	9.30601			12	0.77					8.38005	12
82	8003006752	1	57	2021.5	2022.5	12	左主干+回旋支	2	2	1	0	0	68	7.17	74.6	363	1.03	94.03	3.22	1.19	0.87	2.07	4.71	5.9	15.9	105.403	84.78	8.4047			12	0.48					8.94651	16
83	8003050609	1	39	2021.5	2022.5	12	右冠	1	1	1	1	0	65	5.56	56	514	0.68	141.64	5.31	1.5	1.46	3.37	6.38	5.7	5	132.861	114.84	8.9397			14	0.81					8.62697	12
84	8003023259	1	48	2021.5	2022.5	12	前降支+回旋支	2	2	0	1	0	66	4.6	74.2	438	0.78	98.04	2.49	1.58	0.85	1.43	6.8	6.5	28.8	139.947	122.4	9.05541			14	0.88					8.37979	20
85	16345411	2	65	2019.1	2020.4	15	右冠+回旋支	2	2	1	1	1	39	12.8	81.1	343	1.32	66.24	3.01	1.01	1.14	1.79	6.53	8.9	17.4	89.4597	117.54	8.56742			12	0.99					8.51026	13
86	1672336	1	62	2019.11	2020.11	12	前降支	1	1	0	1	0	66	4.37	80.06	279.98	0.79	89.6	4.34	1.84	0.85	2.98	5.3	6.6	5	162.976	95.4	8.95853			36	1.03					8.43787	23
87	1831614	2	77	2019.7	2020.9	14	第一对角	1	1	1	1	0	44	5.2	66.9	313	0.78	77.92	5.05	1.7	1.29	3.37	8.73	6.5	672	150.576	157.14	9.37846			13	0.88					7.85886	15
88	15231444	1	63	2019.2	2020.3	13	前降支	1	1	0	0	0	55	5.8	75.8	286	0.82	93.71	3.74	1	1.69	2.27	4.2	5.7	16.7	88.574	75.6	8.11615			17	0.85					8.56907	19
89	104261726	2	52	2019.5	2020.3	10	前降支	1	1	0	0	0	64	3.6	49	317	0.75	108.67	3.56	2.82	0.88	2.4	9.85	6.2	11.3	249.779	177.3	10.0053			24	0.92					8.23414	12
90	123177	1	64	2019.7	2020.6	11	前降支	1	1	1	1	0	63	3.6	78.9	430	0.82	90.89	2.22	1.07	0.64	1.41	4.39	5.7	7.3	94.7741	79.02	8.22805			12	0.92					7.88853	34
91	2823615	1	55	2019.2	2022.5	39	前降支	1	1	1	0	0	76	6.28	74.61	372.71	0.8	99.82	4.85	1.78	1.05	3.37	5.29	5.8	5	157.662	95.22	8.92349			12	0.98					9.21654	23
92	19449190	1	76	2019.11	2020.11	12	前降支	1	1	1	1	1	62	8.8	157.14	381.93	1.8	36.98	3.59	1.7	1	2.45	5.97	7.3	168	150.576	107.46	8.99844			18	0.68					9.07531	16
93	28115152	1	51	2019.6	2020.6	12	前降支	1	1	1	0	0	68	4.7	82.7	451	0.86	94.7	4.85	3.16	0.87	3.44	6.18	6.2	5	279.894	111.24	9.65295			13	0.57					8.30539	12
94	27982026	1	64	2019.3	2020.10	19	前降支	1	1	1	0	1	52	7.5	142.5	569	1.53	45.09	4.95	1.63	0.94	3.09	6.12	5.9	35.2	144.376	110.16	8.9812			14	0.84					8.73025	16
95	2618523	1	64	2018.12	2020.12	24	回旋支+右冠	2	2	1	0	0	61	5.4	75.4	318	0.85	93.25	2.39	1.09	1.07	1.44	5.35	5.5	5	96.5456	96.3	8.44434			14	0.62					8.60451	12
96	22249768	1	61	2019.9	2020.9	12	第一对角+右冠	2	2	1	1	0	69	5.24	50.26	341.91	0.84	135.63	3.36	1.59	0.82	2.19	5.4	7.1	72.2	140.833	97.2	8.8312			12	0.71					8.48029	13
97	2208319	1	75	2019.3	2020.5	14	右冠	1	1	0	0	0	71	4	71.8	353	0.9	87.45	4.82	0.66	1.57	3.06	5.19	6.1	23.7	58.4588	93.42	7.91228			13	0.88					8.2018	12
98	2502458	1	83	2019.8	2020.10	14	前降支	1	1	1	0	0	64	6.9	86.5	301	0.98	71.64	3.99	0.88	1.55	2.44	4.89	5.9	24.4	77.9451	88.02	8.14042			28	0.75					8.56995	15
99	4191497	1	48	2019.5	2020.7	14	前降支+回旋支	2	2	1	0	0	63	5.23	101.04	575.59	1.2	60.65	4.61	1.37	0.93	3.38	5.43	5.8	18	121.346	97.74	8.68781			20	0.92					9.1661	17
100	3200450	1	44	2019.4	2020.4	12	前降支	1	1	0	0	0	61	5.8	80	507	0.79	106.77	3.74	1.89	0.77	2.53	4.86	5.5	103	167.405	87.48	8.89868			16	0.65					9.21761	12
101	4324732	1	66	2019.7	2020.7	12	前降支	1	1	0	0	0	91	6	57.1	247	0.76	102.36	4.05	0.84	0.94	2.67	6.51		87	74.4021	117.18	8.38005			12	0.65					8.08138	12
102	30391668	2	54	2019.3	2020.7	16	前降支	1	1	1	0	0	58	6.83	57.32	284.24	1.08	201.66	4.51	2.02	1.06	2.9	4.77	6.2	92.3	178.919	85.86	8.94651			11	0.96					8.57778	14
103	4153260	1	66	2019.12	2020.12	12	前降支	1	1	0	1	0	59	6.4	57	258	0.97	102.43	2.94	1.25	1.1	1.61	5.6	6.4	120	110.717	100.8	8.62697			13	0.84					8.78511	12
104	49427290	1	44	2019.12	2020.11	11	前降支	1	1	1	1	0	54	3.93	74.79	423.34	0.75	67.52	5.84	1.97	0.97	3.93	10.21	7	19.9	174.491	183.78	9.68246			20	0.96					9.28565	36
105	4682768	1	54	2019.8	2020.9	13	前降支	1	1	1	0	0	55	5.5	64	333	0.58	106.26	2.57	0.81	0.9	1.82	7.69	6.1	47.6	71.7449	138.42	8.51026			12	0.83					8.83057	24
106	516125154	1	71	2019.11	2021.10	23	前降支	1	1	0	0	0	42	5.62	76.98	350.64	1.19	87.41	3.28	0.93	1.18	1.81	6.23	5.6	162	82.3738	112.14	8.43787			14	0.87					8.43605	12
107	47922	1	72	2019.5	2020.8	15	右冠	1	1	1	0	0	67	6.9	74.1	413	0.89	88.17	4.72	0.72	1.49	2.7	4.51	6.3	38.2	63.7733	81.18	7.85886			17	0.88					8.23054	12
108	53403172	1	69	2019.2	2020.9	19	前降支+第一对角	2	2	1	0	0	57	7.2	88.9	426	1.07	77.01	4.75	1.34	1.17	3.37	4.93	5.8	62.5	118.689	88.74	8.56907			15	0.81					8.86387	18
109	54691711	1	60	2019.7	2020.7	12	右冠	1	1	0	0	0	60	5.3	61.4	398	0.78	113.54	6.26	0.85	1.54	4.35	5.56	5.9	5	75.2879	100.08	8.23414			15	0.85					9.20161	12
110	4585563	1	71	2019.1	2021.11	34	前降支	1	1	1	1	0	60	8.21	57.5	264.01	0.89	99.24	2.15	0.5	1	1.11	6.69	8.6	8.6	44.287	120.42	7.88853			27	0.78					9.04955	12
111	46147	1	60	2019.1	2020.12	23	前降支	1	1	1	1	0	60	4.89	62.51	390.53	0.57	6.06	4.07	1.84	0.88	2.76	6.86	6.8	456	162.976	123.48	9.21654			15	0.68					9.22951	13
112	4480844	1	46	2018.12	2020.1	13	右冠	1	1	0	1	0	50	5.6	65.3	313	0.9	82.55	6.29	3.04	1.14	4.33	8.05	8.1	51.3	269.265	144.9	9.87859			14	0.81					8.22368	28
113	516925298	2	60	2019.7	2020.11	16	右冠	1	1	0	1	0	57	6.4	60.3	204	0.95	95.95	4.18	1.37	0.9	3.09	8	10.4	791	121.346	144	9.07531			30	0.81					8.47549	12
114	51949999	1	63	2019.8	2020.8	12	第一对角+回旋支	2	2	0	0	0	67	4.9	64.8	346	0.8	99.24	3.38	1.25	1.03	2.33	4.06	5.3	40	110.717	73.08	8.30539			19	0.81					8.16169	20
115	55888820	1	57	2019.3	2020.7	16	前降支	1	1	1	0	0	69	5.9	81.5	371	0.87	92.41	4.01	1.44	1.21	2.36	5.39	5.9	56.7	127.547	97.02	8.73025			15	0.87					8.84845	16
116	65094372	1	46	2019.9	2020.9	12	回旋支	1	1	0	0	0	72	5.1	66.4	379	0.62	110.72	4.31	1.35	1.55	2.82	5.07	5.4	13.2	119.575	91.26	8.60451			15	0.91					8.9065	11
117	56636366	2	73	2019.6	2020.11	17	前降支	1	1	1	0	0	57	5.9	58.3	292	0.86	89.18	4.5	2.67	1.08	3.07	5.58	6	57	236.492	100.44	9.38233			16	0.88					9.14229	13
118	55611606	1	58	2019.6	2020.7	13	左主干+回旋支	2	2	1	0	0	68	5.8	92.2	443	1.06	79.61	5.38	1.3	0.98	3.94	4.65	5.9	41	115.146	83.7	8.48029			13	0.74					9.16572	20
119	62751960	2	68	2019.7	2020.7	12	前降支	1	1	1	0	0	61	3.9	51	303	0.74	95.85	3.67	0.93	0.82	2.69	4.92	6.1	106	82.3738	88.56	8.2018			13	1.06					8.86399	12
120	6385300	2	71	2019.4	2020.7	15	回旋支	1	1	0	0	0	63	6.1	45.1	246	0.72	97.73	5.09	1.16	1.11	3.57	5.7	4.8	12.3	102.746	102.6	8.56995			12	0.72					8.64511	17
121	6012671	2	68	2019.5	2020.9	17	右冠	1	1	1	0	0	62	6.8	70.8	437	0.92	76.97	3.93	2.08	0.87	2.77	5.77	6.1	555	184.234	103.86	9.1661			12	0.95					8.61692	15
122	59211	1	51	2019.5	2020.5	12	前降支	1	1	1	1	0	63	6.9	105.2	333	0.97	71.29	5.54	3.81	0.91	3.6	4.45	6	57	337.467	80.1	9.5116			17	0.73					9.09065	15
123	60474024	1	45	2019.11	2020.11	12	前降支	1	1	1	1	0	59	5.58	62.51	327.95	0.77	107.03	6.85	2.6	1.08	4.59	4.86	5.8	203.6	230.292	87.48	9.21761			13	0.79					8.19924	27
124	61707889	1	56	2018.12	2019.12	12	前降支	1	1	0	0	0	63	3.53	65.34	337.42	0.48	90.4	4.57	0.61	1.22	3.01	6.65	5.5	71.3	54.0301	119.7	8.08138			14	0.96					7.98365	15
125	65527435	2	69	2019.5	2020.7	14	右冠	1	1	1	0	0	67	6.5	65.8	210	0.81	82.92	4.28	0.68	1.41	2.51	9.8	5.9	89	60.2303	176.4	8.57778			12	0.76					8.63875	30
126	7000148419	1	57	2019.7	2020.9	14	前降支+右冠	2	2	1	1	0	56	4.82	72.84	380.72	0.88	78.75	4.71	1.85	0.74	3.46	17.35	9.3	87.1	163.862	312.3	10.1498			15	0.95					8.04158	19
127	69487358	1	56	2019.5	2020.5	12	左主干+回旋支	2	2	0	1	0	56	5.6	93	290	0.99	79.34	4.46	1.51	1.02	3.21	5.43	6.1	14.1	133.747	97.74	8.78511			13	0.73					8.31431	15
128	7000124350	1	49	2019.1	2022.1	36	前降支	1	1	0	1	0	50	4.5	68.7	443	1.03	108.41	5.73	2.32	1.22	3.81	5.83	5.6	10.6	205.492	104.94	9.28565			11	0.95					8.54547	15
129	7000142259	1	61	2019.6	2020.7	13	右冠	1	1	1	1	0	62	5.5	62.8	482	0.88	101.95	4.77	2.36	0.75	3.47	6.39	6.5	99.4	209.035	115.02	9.39446			13	0.87					8.73345	16
130	7000133903	1	56	2019.3	2020.8	17	回旋支	1	1	1	1	0	60	6.7	60.9	329	0.85	106.94	5.43	3.83	0.95	3.6	12.56	9.3	8.8	339.238	226.08	10.5544			4	0.77					9.30932	13
131	7000102393	1	64	2018.7	2020.7	24	回旋支+右冠	2	2	0	0	0	45	4.4	90.3	336	0.92	78.27	2.4	1.26	0.89	1.48	6.81	6.3	39.3	111.603	122.58	8.83057			11	0.97					8.15151	13
132	7000140318	1	55	2019.5	2020.5	12	前降支	1	1	0	0	0	65	4.5	77.9	418	0.92	89.78	3.43	1.26	1.06	1.86	4.59	6.4	29.5	111.603	82.62	8.43605			15	0.92					8.75793	7
133	8000172046	1	66	2019.9	2020.9	12	前降支	1	1	0	0	0	67	3.2	61.4	384	0.98	99.35	4.72	0.85	1.12	3.24	5.54	5.7	76.1	75.2879	99.72	8.23054			13	0.86					8.66253	12
134	7343793	1	63	2019.4	2020.10	18	右冠	1	1	0	1	0	66	6.9	54.9	260	0.68	96.9	4.09	1.04	1.38	2.59	8.53	9.7	11.1	92.1169	153.54	8.86387			12	0.66					8.6933	12
135	8000135881	2	54	2019.6	2020.7	13	前降支	1	1	0	0	0	66	9.48	43.7	302.93	0.57	126.6	4.38	2.63	0.93	2.91	5.89	6.3	5	232.95	106.02	9.4213			12	0.99					8.83839	12
136	8000224589	1	70	2019.7	2020.9	14	前降支	1	1	1	1	0	74	4.6	62.4	370	0.84	95.96	5.3	1.24	1.35	3.65	17.4	7.4	129	109.832	313.2	9.75264			18	0.92					8.33452	17
137	8000240131	1	57	2019.7	2020.9	14	前降支	1	1	1	1	0	43	5.5	64	415	0.62	104.05	5.05	3.56	0.86	3.23	8.74	77.4	35.8	315.323	157.32	10.1187			12	0.86					8.90608	12
138	8000113964	1	52	2019.12	2020.12	12	回旋支	1	1	1	0	0	56	5.95	72.58	262.65	0.71	100.53	4.39	1.94	1.18	2.23	6.41	5.88	6.2	171.833	115.38	9.20161			20	1					8.20912	13
139	8000107523	1	49	2019.8	2020.8	12	回旋支+右冠	2	2	1	1	0	68	5.3	135.9	543	1.19	52.68	6.51	2.07	1.16	4.46	5.16	7	335	183.348	92.88	9.04955			13	0.9					7.64263	12
140	8000373463	1	55	2019.9	2020.10	13	右冠+回旋支	2	2	1	0	0	58	5.9	79.3	359	0.88	97.3	6.12	2.22	1.13	4.29	5.76	6	167	196.634	103.68	9.22951			11	1.01					9.31993	15
141	8000487579	1	56	2017.11	2020.3	28	回旋支	1	1	1	1	0	66	3.3	73	271	0.75	99.96	3.08	0.79	1.02	2.03	5.92	8.5	27.6	69.9734	106.56	8.22368			12	0.78					8.15948	13
142	8000908178	1	66	2019.10	2021.3	17	前降支+回旋支	2	2	0	0	0	65	6.25	86.26	373.74	1.15	74.34	4.02	1.83	0.91	2.54	13.99	6.6	16.2	162.09	251.82	9.92372			10	0.78					8.8794	12
143	8000501116	1	69	2019.5	2020.5	12	前降支	1	1	0	0	0	61	6.2	91.3	451	1.18	74.05	10.4	1.28	1.52	7.23	4.7	6	176	113.375	84.6	8.47549			11	1					9.0853	4
144	8000333293	1	79	2019.4	2020.12	20	第一对角	1	1	1	0	0	54	7.2	66	263	0.92	88.65	3.83	1.13	1.16	2.58	3.89	5.6	141	100.089	70.02	8.16169			14	0.86					9.18702	11
145	8000635319	1	49	2019.6	2020.10	16	前降支+第一对角	2	2	0	1	0	69	5.4	53.8	316	0.65	118.2	3.22	1.38	0.9	2.08	6.33	7.2	5	122.232	113.94	8.84845			15	0.8					9.14418	11
146	8000729679	2	49	2019.8	2020.8	12	前降支	1	1	1	1	0	69	3.5	43.7	258	0.65	115.25	4.58	2.95	0.89	3.32	4.93	7.2	23.7	261.293	88.74	9.35821			15	0.95					8.75153	13
147	8000543494	1	38	2019.8	2020.7	11	右冠	1	1	1	0	0	66	4.38	103.61	456.89	0.96	83.63	4.35	1.75	0.86	3.19	5.29	5	5	155.004	95.22	8.9065			22	0.8					8.90804	12
148	8000504094	1	63	2019.3	2020.4	13	前降支+回旋支	2	2	1	0	0	64	7	70.3	270	0.84	95.98	5.13	1.52	1.04	3.75	7.71	5.4	287	134.632	138.78	9.14229			14	0.74					8.53595	12
149	8000487794	1	46	2019.1	2020.9	20	前降支+回旋支	2	2	0	0	0	52	5.6	113.5	477	0.96	66.89	3.62	2.15	0.69	2.73	5.58	5.4	11.2	190.434	100.44	9.16572			12	0.97					8.49107	18
150	8000900797	2	64	2019.12	2020.12	12	前降支	1	1	1	0	0	61	4.9	60.1	305	0.83	93.4	3.84	1.86	1.06	2.22	4.77	5.8	18.4	164.748	85.86	8.86399			11	0.84					8.93571	12
151	8000902677	1	43	2019.6	2020.8	14	左主干+回旋支	2	2	1	1	0	64	5.07	83.82	463.66	0.87	72.59	6.43	3.04	1.19	3.85	9.76	6.4	139	269.265	175.68	10.0712			12	0.71					8.61434	11
152	8001722024	1	69	2019.2	2020.7	17	前降支	1	1	1	0	0	56	5.95	70.93	439.58	0.88	98.46	3.22	1.19	1.17	2.01	5.99	6.1	16.1	105.403	107.82	8.64511			11	0.99					8.30696	11
153	8001631986	1	67	2018.12	2020.3	15	回旋支+右冠	2	2	1	0	0	62	5.6	72	416	0.81	92.4	4.18	1.54	0.95	2.75	4.5	5.4	86.2	136.404	81	8.61692			17	0.99					9.30373	13
154	8001788958	2	63	2019.4	2020.7	15	回旋支	1	1	1	0	0	62	3.5	55	262	0.85	97.52	4.3	2.29	0.84	2.63	4.86	6	385	202.834	87.48	9.09065			13	0.97					8.37079	13
155	8001729722	1	67	2019.2	2021.5	27	回旋支	1	1	1	0	0	62	6.7	57.3	273	0.78	102.93	3.78	0.99	1.09	2.65	4.61	5.2	124	87.6882	82.98	8.19924			13	0.72					8.67967	12
156	8001748387	2	41	2019.2	2020.5	15	前降支	1	1	1	0	0	63	3	34.3	258	0.68	132.95	2.99	0.68	1.12	1.8	5.41	5.9	18.7	60.2303	97.38	7.98365			12	1.04					8.85379	11
157	8001629297	1	65	2018.12	2020.2	14	前降支	1	1	1	1	0	68	5.7	58.6	222	0.81	100	5.59	1.98	1.3	3.75	7.6	7.4	5	175.376	136.8	9.39231			13	0.68					8.56765	14
158	8001752671	1	57	2019.1	2021.7	30	前降支	1	1	1	1	0	68	6.6	67.3	461	0.81	102.64	3.04	1.37	0.88	1.89	5.17	6.2	12.8	121.346	93.06	8.63875			12	0.57					8.52342	15
159	8001751453	1	48	2019.2	2020.8	19	前降支	1	1	0	0	0	51	5	68.1	407	0.81	108.04	3.09	0.89	1.43	1.83	4.38	5.8	5	78.8308	78.84	8.04158			12	1.05					8.49732	22
160	8001230624	2	56	2019.2	2020.5	15	回旋支	1	1	1	1	0	64	8.3	47	347	0.87	107.12	4.83	0.77	1.49	3.4	6.65	6.6	92.3	68.2019	119.7	8.31431			17	0.87					8.3748	14
161	8001418519	1	65	2019.8	2020.11	15	前降支	1	1	0	0	0	57	4	65.6	213	0.91	97.37	3.59	1.07	1.07	2.03	6.03	6.4	577	94.7741	108.54	8.54547			13	0.68					9.22196	13
162	8001496715	1	56	2018.9	2020.1	16	前降支	1	1	0	0	0	63	4.2	65.4	385	0.88	104.58	6.79	1.79	1.45	4.36	4.35	5.7	9.8	158.547	78.3	8.73345			19	0.95					8.00633	11
163	8001723742	2	70	2019.2	2020.3	13	前降支	1	1	1	1	0	65	3.6	49.5	202	0.74	95.45	5.07	1.28	1.21	3.44	10.82	11	67.8	113.375	194.76	9.30932			15	0.69					7.72317	11
164	8001763718	1	52	2019.3	2020.4	13	前降支	1	1	0	0	0	57	4.2	86.6	325	1.06	88.94	3.06	0.98	1.23	1.93	4.44	5.8	14.8	86.8025	79.92	8.15151			11	0.95					8.30952	17
165	8001780731	1	76	2019.11	2020.6	7	右冠	1	1	0	1	1	45	6.8	116.9	539	1.42	52.28	3.42	1.17	0.89	2.09	6.82	6.2	47.1	103.632	122.76	8.75793			13	0.78					8.72241	13
166	8001752267	1	73	2019.4	2020.4	12	回旋支	1	1	1	1	0	67	7.2	62.1	203	0.72	86.47	5.85	0.77	1.31	4.31	9.42	8.2	5	68.2019	169.56	8.66253			12	0.74					9.14081	12
167	8001702660	1	50	2019.6	2020.6	12	前降支	1	1	1	0	0	67	6	79.6	491	1.24	99.88	4.61	5.04	0.78	3.05	4.86	6.1	100.7	446.413	87.48	9.87951			15	0.99					8.73672	13
168	8002111249	1	56	2019.9	2020.9	12	右冠	1	1	0	0	0	53	4	67.19	357.37	0.95	80.58	3.4	1.36	0.98	2.33	5.5	5.8	320	120.461	99	8.6933			17	0.81					9.78374	12
169	8001674093	1	53	2019.1	2020.1	12	回旋支	1	1	1	1	0	62	6.6	86.9	416	1.18	87.95	3.15	0.94	0.74	2.24	9.2	7.7	5.3	83.2595	165.6	8.83839			7	0.88					9.13748	12
170	8001778801	1	72	2019.3	2020.3	21	回旋支	1	1	1	0	0	74	7.2	140.8	324	1.19	42.94	3.51	2.39	1.1	2.38	7.31	6	47.1	211.692	131.58	9.5416			11	0.82					9.24021	16
171	8001464499	1	55	2018.8	2020.1	17	前降支+第一对角	2	2	0	0	0	58	3.2	55	368	0.73	113.09	3.86	1.25	1.07	2.48	4.18	5.5	61.1	110.717	75.24	8.33452			20	0.93					8.17926	19
172	8001670189	1	74	2019.10	2020.10	12	前降支	1	1	1	0	0	72	9	102.15	610.52	1.36	73.24	4.26	1.72	0.87	2.96	5.38	5.1	43.8	152.347	96.84	8.90608			12	0.73					8.69936	13
173	8001631711	1	53	2018.12	2020.1	13	前降支	1	1	0	0	0	68	5.6	63.3	350	0.79	107.5	3.71	0.92	1.12	0.68	5.01	6	18.8	81.488	90.18	8.20912			17	0.85					8.72514	15
174	8001965602	1	43	2019.6	2020.8	14	回旋支	1	1	1	0	0	68	4.8	110	381	0.96	70.96	4.85	3.22	0.91	3.34	6.35	5.8	168	285.208	114.3	9.6989			22	0.78					8.85999	13
175	8002106187	1	48	2019.9	2020.9	12	前降支	1	1	0	0	0	38	6.8	86.9	286	0.76	91.1	3.02	0.41	1.47	1.93	6.38	5.1	56.7	36.3153	114.84	7.64263			6	0.81					8.64581	15
176	8001829826	1	46	2019.4	2020.7	15	回旋支	1	1	1	1	0	47	6.39	67.05	400.59	0.95	100.17	4.59	2.46	0.89	2.84	5.69	7.1	2210	217.892	102.42	9.31993			14	0.65					8.47642	17
177	8001809665	2	62	2019.3	2020.4	13	前降支	1	1	0	0	0	64	5.2	58.1	203	0.73	95.78	4.62	0.85	1.46	3.2	5.16	5.9	25.6	75.2879	92.88	8.15948			21	0.65					8.11665	11
178	8002171288	2	70	2019.10	2020.10	12	前降支+回旋支	2	2	1	1	0	68	5.26	58.07	246.75	1.09	86.76	3.65	0.85	1.22	2.25	10.6	8.3	47	75.2879	190.8	8.8794			13	0.55					8.4329	20
179	8002024865	1	66	2019.7	2020.8	11	回旋支	1	1	1	1	0	60	6.4	83.6	568	0.95	84.12	4.83	2.35	0.9	12.3	9.22	7.3	97.3	208.149	165.96	9.75685			14	0.94					9.17602	17
180	8001912837	1	51	2019.5	2020.6	13	前降支	1	1	1	0	0	56	5.3	91.3	334	0.87	84.03	3.99	3.4	0.77	2.5	5.9	6.5	5	301.151	106.2	9.67979			4	1.02					8.00196	22
181	8002193989	1	52	2019.11	2020.3	4	前降支+右冠	2	2	1	0	0	67	6.9	97.3	375	0.77	77.8	5.25	2.05	0.92	3.34	5.4	5.7	26.2	181.577	97.2	9.0853			12	0.32					8.26658	6
182	8002063593	2	54	2019.8	2020.9	13	前降支	1	1	1	0	0	66	6.55	59.41	553.7	1.19	99.36	3.69	2.87	1.19	2.33	10.55	5.7	12.1	254.207	189.9	10.0915			23	0.56					8.63811	14
183	8002082139	1	42	2019.9	2020.8	11	前降支+右冠	2	2	1	1	0	65	7.2	80.2	428	1.01	104.7	5.24	1.53	1.17	3.56	8.01	6	185	135.518	144.18	9.18702			12	0.77					8.72114	4
184	8002206793	1	53	2019.11	2020.10	11	右冠	1	1	1	0	0	68	3.6	86.5	354	0.97	88.44	3.91	1.98	0.88	2.48	5.93	6.4	166	175.376	106.74	9.14418			13	0.45					8.17818	12
185	8001855081	1	50	2019.4	2020.7	15	前降支	1	1	0	0	0	58	7.1	69.6	487	0.92	105.59	3.73	3.27	0.79	2.53	5.28	5.6	5	289.637	95.04	9.52978			12	0.23					8.44745	23
186	8002124497	1	48	2019.9	2020.10	13	前降支+第一对角	2	2	0	0	0	68	4.81	80.48	516.94	0.86	104.66	3.68	1.57	0.97	2.51	5.05	6.1	23.5	139.061	90.9	8.75153			13	0.78					8.20842	12
187	8002016493	1	39	2019.7	2020.7	12	前降支	1	1	0	0	0	66	2.4	68.2	296	0.66	115.02	4.65	1.53	1.45	2.94	6.06	5.3	5	135.518	109.08	8.90804			12	0.62					9.11825	13
188	8001893153	1	67	2019.5	2020.5	12	左主干+回旋支	2	2	0	0	1	61	8.2	96.5	363	0.99	70.23	3.98	1.54	0.91	2.62	4.15	5.5	45.7	136.404	74.7	8.53595			21	0.78					8.71549	12
189	8001874523	1	65	2019.4	2020.10	18	回旋支+右冠	2	2	1	0	0	67	4.6	79.2	314	0.92	90.75	3.35	1.21	0.94	2.18	5.05	6.1	38.5	107.174	90.9	8.49107			17	0.67					8.83719	13
190	8002195881	1	67	2019.11	2020.11	12	前降支	1	1	1	1	0	69	4.7	98.5	314	0.86	68.51	3.85	0.89	1.38	2.13	10.71	6.4	149	78.8308	192.78	8.93571			12	0.89					8.69597	12
191	8002065722	1	79	2019.8	2020.7	11	前降支+第二对角	2	2	1	0	0	65	6.2	93.7	287	1.28	66.89	3.55	1.69	1.16	2.42	4.09	6	210	149.69	73.62	8.61434			12	0.21					8.77085	13
192	8002190681	1	50	2019.10	2020.9	11	前降支	1	1	0	0	0	55	7.26	59.53	312.4	1.07	104.66	3.23	0.85	0.86	2.14	5.98	5.9	70.2	75.2879	107.64	8.30696			21	0.65					8.87562	13
193	8002040389	1	81	2019.10	2020.11	13	前降支+回旋支	2	2	1	0	0	61	5.3	74.7	334	0.9	82.49	3.03	2.76	0.84	1.75	4.99	5	98.4	244.464	89.82	9.30373									8.78909	21
194	8002177744	2	74	2019.10	2020.11	13	前降支	1	1	1	0	0	60	10.94	68	389	1.13	78.12	4.01	0.9	1.21	2.45	6.02	6.2	433	79.7166	108.36	8.37079									8.47706	17
195	8001996826	1	62	2019.7	2020.7	12	前降支+右冠	2	2	1	0	0	68	6.5	72	450	0.78	95.71	4.87	1.32	1	3.6	5.59	6.4	35.9	116.918	100.62	8.67967									8.41148	12
196	8002169658	1	65	2019.10	2020.12	10	前降支+第一对角	2	2	1	1	0	68	5.4	66.2	163	0.78	97	5.01	3.41	0.82	3.41	8.32	7.6	78.6	302.037	149.76	10.0264									8.9322	12
197	8002156312	2	78	2919.10	2020.11	11	右冠	1	1	1	1	0	63	4.7	65.9	255	1	77.7	6.35	1.53	1.35	4.5	5.74	6.7	225	135.518	103.32	8.85379									8.74338	21
198	8002119664	2	52	2019.9	2020.7	14	前降支+右冠	2	2	1	0	0	59	6.25	52.34	380	0.86	90	4.28	1.33	1.18	2.79	4.96	6.4	33.9	117.803	89.28	8.56765
199	8002096996	1	65	2019.8	2020.11	15	前降支	1	1	0	0	0	63	5.55	56.07	382.77	0.8	90	5.43	1.34	1.36	3.79	4.71	5	6.8	118.689	84.78	8.52342
200	8001813625	1	62	2019.3	2020.6	15	前降支	1	1	1	0	0	52	7.87	70.66	480.64	0.95	57.47	6.34	4.19	1.16	4.43	13.33	6.7	89.6	371.125	239.94	10.7038
201	8001921127	1	51	2019.2	2020.12	22	前降支+右冠	2	2	1	0	0	61	4.5	59.9	360	0.8	111.52	5.15	1.26	1.09	3.53	4.88	5.7	92.6	111.603	87.84	8.49732
202	8002055355	1	64	2019.8	2020.10	14	回旋支+右冠	2	2	1	0	0	60	4.9	68.9	321	0.74	96	2.8	1.18	0.84	1.94	4.61	6.1	80.6	104.517	82.98	8.3748
203	8002029166	2	57	2019.8	2020.9	13	前降支	1	1	1	0	0	57	7.82	61.58	66.1	1.19	95.39	5.21	1.79	1.41	3.55	7.09	5.4	44.8	158.547	127.62	9.22196
204	8002025538	1	52	2019.7	2020.7	12	回旋支+右冠	2	2	1	0	0	57	5.5	85.5	394	0.97	90.33	5.43	3.71	0.85	3.59	5.5	6.3	5	328.609	99	9.69684
205	8001903084	1	72	2019.5	2020.4	11	前降支	1	1	0	0	0	53	5.3	80.7	325	0.84	84.17	2.46	0.56	0.96	1.59	6.72	5.5	33.2	49.6014	120.96	8.00633
206	8001953136	1	63	2019.6	2020.6	12	右冠	1	1	1	1	0	68	5.2	72.8	305	0.71	94.61	3.72	2.13	0.87	2.51	7.32	7.5	11.8	188.663	131.76	9.42779
207	8002067495	1	66	2019.8	2020.7	11	回旋支	1	1	1	0	0	62	7.4	90.8	358	0.99	76.13	2.99	0.64	1.31	1.9	4.43	5.8	136	56.6873	79.74	7.72317
208	8001908906	1	60	2019.5	2020.10	17	前降支	1	1	0	0	0	52	6	82.4	387	0.99	89.29	4	0.91	1.12	2.59	5.6	5.2	37.8	80.6023	100.8	8.30952
209	8001837060	2	78	2019.4	2020.5	13	前降支+回旋支	2	2	1	0	0	63	5.3	74.4	211	0.97	67.1	5.54	1.51	1.77	3.06	5.1	6.3	199	133.747	91.8	8.72241
210	8001911068	1	54	2019.5	2020.6	13	前降支+右冠	2	2	1	1	0	60	8.7	54.4	362	0.72	113.6	5.23	2.32	1.03	3.62	17.11	8.2	13.5	205.492	307.98	10.3623
211	8002036605	2	75	2019.8	2020.8	12	回旋支	1	1	1	0	0	55	7.8	72.5	309	1.04	70.7	4	2.29	1.13	2.48	5.11	5.7	9.4	202.834	91.98	9.14081
212	8002225780	2	60	2019.11	2020.12	13	前降支	1	1	1	1	0	67	3.2	38	524	0.68	111.7	1.78	1.05	0.72	0.94	7.44	12.7	36.5	93.0027	133.92	8.73672
213	8002264530	1	55	2019.12	2020.12	12	前降支	1	1	0	0	0	58	4.62	57.88	320.25	0.57	87.7	5.74	3.02	1.36	3.01	7.37	5.4	110.5	267.493	132.66	9.78374
214	8002239815	2	65	2019.12	2020.12	12	回旋支	1	1	1	0	0	66	4.1	65.9	414	1.05	85.13	5.52	2.14	0.91	3.52	5.45	6	5	189.548	98.1	9.13748
215	8002391884	1	74	2020.4	2020.8	16	回旋支	1	1	1	0	0	63	7.63	133.79	381.38	1.8	44.73	5.92	2.24	1.5	3.73	5.77	5.4	53	198.406	103.86	9.24021
216	8002365595	2	75	2020.4	2020.9	17	回旋支	1	1	1	0	0	63	4.5	78	348	0.87	66.5	4.69	3	0.98	3.11	5.48	6.1	59.1	265.722	98.64	9.48078
217	8002225780	2	60	2019.11	2020.12	13	前降支	1	1	1	1	0	68	3.2	38	524	0.68	111.7	2.85	2.26	0.74	1.79	7.44	12.7	36.5	200.177	133.92	9.5033
218	8002445979	1	63	2020.5	2021.12	19	右冠	1	1	0	0	0	64	6.73	62.7	307	0.95	112.56	3.45	0.96	1.19	2.1	4.66	5.5	11.1	85.031	83.88	8.17926
219	90904808	1	72	2019.6	2020.6	12	前降支	1	1	1	0	0	57	6.9	94.94	561.97	1.17	65.61	4.58	2.35	0.65	3.31	7.65	6.1	334	208.149	137.7	9.57018
220	91210715	1	43	2019.9	2020.8	13	第二顿缘	1	1	0	0	0	69	5.12	92.02	430.11	1.14	91.64	5	1.45	0.81	3.53	5.19	5.9	5	128.432	93.42	8.69936
221	99991017	1	53	2019.3	2020.6	15	前降支	1	1	1	0	0	69	7.4	82	334	0.69	94.35	5.11	1.56	1.73	3.26	4.95	5.7	2677	138.175	89.1	8.72514
222	9077031	1	70	2019.12	2020.11	11	前降支	1	1	1	0	0	62	6.6	94.2	503	0.95	70.8	3.66	2.15	0.82	2.4	6.73	6.7	61.8	190.434	121.14	9.35311
223	92045031	1	75	2019.3	2020.4	13	前降支	1	1	1	0	0	66	4.4	80.5	361	0.78	83.24	3.21	1.12	1.22	1.82	7.89	6.9	135	99.2028	142.02	8.85999
224	91261324	2	63	2019.8	2020.8	12	前降支	1	1	1	0	0	55	4	60.8	361	0.74	93.7	8.87	2.45	1.67	6.43	9.71	6.2	336	217.006	174.78	9.85031
225	90653188	1	47	2019.1	2020.4	15	右冠	1	1	1	0	0	63	6.3	102.3	457	0.99	75.32	5.78	1.77	0.93	4.41	4.03	5.3	34.6	156.776	72.54	8.64581
226	9952983	1	67	2019.5	2020.10	17	回旋支	1	1	1	0	0	65	4.2	70.1	284	0.81	94.08	5.65	1.04	1.5	3.82	5.79	5.9	295	92.1169	104.22	8.47642
227	8002383462	1	48	2020.4	2020.11	7	前降支	1	1	0	1	0	69	4.94	58.03	366.71	0.88	115.39	3.33	3.2	0.61	2.06	7.3	7.1	20.9	283.437	131.4	9.83209
228	8690364	1	46	2019.5	2020.6	11	前降支	1	1	0	0	0	57	5.5	60.1	446	0.82	115.35	4.76	0.87	1.01	3.39	4.83	5.9	5	77.0593	86.94	8.11665
229	89779758	1	50	2019.4	2020.12	20	前降支	1	1	1	0	0	68	4.6	72.5	407	0.93	103.83	4.66	1.16	0.97	3.17	4.97	5.8	44.5	102.746	89.46	8.4329
230	8308444	1	67	2019.6	2020.6	12	回旋支	1	1	1	1	0	55	5.5	50.18	213.15	0.73	76.85	4.58	2.3	0.82	2.71	7.63	6	149.4	203.72	137.34	9.54606
231	90459590	2	53	2019.3	2020.8	17	前降支	1	1	1	1	0	71	4.9	73.3	338	0.85	82.01	3.33	1.82	1.09	2.07	6.66	6.6	8.2	161.205	119.88	9.17602
232	80398014	1	62	2018.12	2020.10	22	前降支	1	1	0	0	0	70	5.4	64.6	270	0.78	100.78	3.24	0.76	1.22	1.93	4.93	5.7	34.7	67.3162	88.74	8.00196
233	8631600	2	63	2019.12	2020.6	6	前降支+回旋支	2	2	1	0	0	62	6.55	72.6	511	0.81	74.84	1.75	0.77	1.14	0.58	6.34	5.9	9.4	68.2019	114.12	8.26658
234	87802796	1	62	2019.7	2020.9	14	前降支+右冠	2	2	0	0	0	67	5.1	63.44	338	0.65	90.65	2.83	1.12	1.02	1.67	6.32	6.4	73.6	99.2028	113.76	8.63811
235	44880723	1	34	2021.6	2023.3	21	前降支+回旋支	2	2	0	1	0	59	3.6	74.84	413.11	0.65	114.67	6.06	5.06	1.03	2.73	10.35	8.2	459.3	448.184	186.3	10.6394
236	1101024	1	67	2022.2	2023.3	13	前降支	1	1	1	1	0	74	4.81	70	407	0.55	97.88	3.85	2.59	0.97	2.4	6.05	7	5	229.407	108.9	9.43278
237	63983166	2	63	2021.12	2023.2	14	前降支+回旋支	2	2	0	0	0	68	6.1	64.31	304.8	0.94	89.55	5.56	2.88	0.91	3.72	5.13	6.4	104	255.093	92.34	9.37396
238	7410516	1	65	2021.10	2022.2	4	左主干+回旋支	2	2	1	0	0	66	7.62	83.17	486.65	1.02	85.25	2.75	1.52	0.94	1.53	5.06	6	107	134.632	91.08	8.72114
239	8003485879	1	55	2022.2	2023.2	12	左主干	1	1	0	0	0	66	5.41	72.1	307	0.32	98.53	2.82	0.84	1.24	1.41	5.32	6.2	5	74.4021	95.76	8.17818
240	8002408003	1	44	2020.4	2023.3	23	右冠	1	1	1	0	0	62	6.2	107.8	354	0.56	65.5	2.29	1.11	0.77	1.12	5.27	5.8	5	98.3171	94.86	8.44745
241	8003475899	2	65	2022.2	2023.2	12	前降支+回旋支	2	2	1	0	0	31	4.49	58.98	384.16	0.77	93.32	4.25	0.98	1.16	2.78	4.7	6.3	1130	86.8025	84.6	8.20842
242	8003401882	1	54	2021.12	2023.1	13	前降支	1	1	1	1	0	58	5.54	82.4	286	0.45	84.7	3.91	1.68	0.94	2.6	6.81	6.5	475	148.804	122.58	9.11825
243	9757741	1	69	2022.3	2023.3	12	前降支	1	1	1	1	0	67	7.02	91.4	344	0.23	71.51	3.72	1.11	1.06	2.32	6.89	6.5	32	98.3171	124.02	8.71549
244	845645487	1	42	2022.1	2023.2	13	右冠	1	1	1	0	0	57	3.97	96	461	0.78	74.88	2.95	1.22	1.42	5.88	7.08	5.4	143	108.06	127.44	8.83719
245	96946122	1	60	2022.3	2023.3	12	前降支	1	1	1	0	0	66	4.35	62.02	344.63	0.62	103.2	2.89	1.5	0.83	1.73	5	5.9	24	132.861	90	8.69597
246	9062514	1	33	2022.2	2023.3	13	回旋支+钝缘支	2	2	1	1	1	68	9.2	175.78	366.12	2	43.19	10.08	1.92	1.69	6.87	4.21	8.6	44.7	170.062	75.78	8.77085
247	2654028	1	74	2022.6	2023.7	13	回旋支	1	1	1	0	0	59	4.96	100.5	408.47	1.65	63.66	5.67	1.76	1.18	3.69	5.1	5.8	208	155.89	91.8	8.87562
248	41708892	1	55	2022.1	2023.10	21	前降支	1	1	0	0	0	57	4.84	67.7	454	0.78	105.96	2.95	1.4	0.94	1.7	5.88	6	96.3	124.004	105.84	8.78909
249	42548173	1	65	2022.3	2023.8	17	前降支+第一对角+回旋支	3	2	0	0	0	41	5.84	76.6	507	0.67	89.05	3.93	1.17	1.23	2.35	5.15	6.2	648	103.632	92.7	8.47706
250	59911223	1	85	2023.1	2024.1	12	前降支	1	1	1	0	1	65	10.44	134.6	261	0.89	43.83	2.42	0.99	0.8	1.39	5.7	5.6	10.2	87.6882	102.6	8.41148
251	13463781	1	61	2022.9	2023.9	12	前降支	1	1	1	1	0	57	7.58	75.3	415	0.21	91.73	4.79	1.57	1.11	3.1	6.05	6.2	1.6	139.061	108.9	8.9322
252	7000272398	1	67	2022.1	2023.10	21	回旋支	1	1	1	0	0	41	12.78	110.4	228	0.65	57.85	4.98	1.53	0.82	3.27	5.14	5.9	633	135.518	92.52	8.74338
253	8000124470	1	68	2022.1	2023.9	20	左主干+第一对角	2	2	1	0	0	55	7.85	91.6	517	1	71.55	3.96	1.1	1.41	2.23	4.97	5.8	14.7	97.4314	89.46	8.37979
254	8000252149	1	44	2022.7	2023.7	12	前降支	1	1	0	0	0	65	4.34	84.46	327	1.21	85.46	5.38	3.87	1.04	3.24	5.03	5.8	84.8	342.781	90.54	9.64974
